# Supplementary material for: Solar-Driven Rhodamine B Degradation Using Biogenically Recovered Mixed Metal(Loid) Sulfides Derived from Metallurgical Waste
Source: Int J Mol Sci. 2026 Jun 24;27(13):5689. doi: 10.3390/ijms27135689 (PMC13361936; doi:10.3390/ijms27135689)
Supplement: Supplementary file 1 [file ijms-27-05689-s001.zip]

Archive with 1 entries (1 files):
- ijms-4373243-supplementary.pdf
